# Supplementary material for: Lower Genital Tract Microbiome in Early Pregnancy in the Eastern European Population
Source: Microorganisms. 2022 Nov 30;10(12):2368. doi: 10.3390/microorganisms10122368 (PMC9785265; doi:10.3390/microorganisms10122368)
Supplement: Supplementary file 1 [file microorganisms-10-02368-s001.zip]

Archive with 2 entries (2 files):
- Table S1. The patient's anamnesis.xlsx
- Table S2. The full bacterial composition of the studied samples.xlsx
