# Supplementary material for: Lower Genital Tract Microbiome in Early Pregnancy in the Eastern European Population
Source: Microorganisms. 2022 Nov 30;10(12):2368. doi: 10.3390/microorganisms10122368 (PMC9785265; doi:10.3390/microorganisms10122368)
Supplement: Supplementary file 1 [file microorganisms-10-02368-s001.zip › Table S1. The patient's anamnesis.xlsx]

## Sheet: Лист1
ID	Year of birth	Age	Height	Weight	BMI	Сhildbirth in anamnesis	Abortions in anamnesis	Miscarriage in anamnesis	Ectopic pregnancy in anamnesis	BS Leukocytes	BS Type of flora	BS Epithelium	Lactococcus (Str.) garvieae	Staphylococcus haemolyticus	Staphylococcus epidermidis	Enterococcus faecalis	Enterococcus agalactiae	Escherichia coli	BS Cand albic.	PCR CMV	PCR HPV	Oncocytology
1	1996	25	168	66	23.3844	1	1	1	0	2-3-4	coccus	5-10	0	0	0	0	0	0	0	0	+(66 type)	inflammation
3	1992	29	172	70	23.6614	1	0	0	0	8-10-14	bacillus	4-5	0	0	0	0	0	0	0	0	0	moderate inflammation
4	1988	33	170	69.2	23.9446	1	0	0	0	20-25	coccus	10-15	0	0	0	moderately	0	0	0	0	0	norm
5	1998	23	158	51	20.4294	0	0	0	0	30-40	bacillus	5-10	0	0	0	0	0	0	0	0	0	norm
6	1996	25	156	47	19.313	1	0	0	0	sporadic	bacillus	10-15	0	0	0	0	0	0	0	0	0	inflammation
7	1992	29	160	74	28.9062	0	0	1	0	sporadic	bacillus	5-10	0	0	0	0	sporadic	0	0	0	0	inflammation
8	1990	31	163	56.5	21.2654	2	0	0	0	5-10	coccus	10-15	0	0	0	0	10*3	0	0	0	0	inflammation
9	1986	35	164	64	23.7954	2	1	1	0	10-15	undefined	2-4	0	0	0	0	0	0	0	0	0	norm
11	1985	36	161	69	26.6193	0	0	0	0	abundantly	bacillus	4-6	0	0	0	0	0	0	0	0	0	inflammation
12	1983	38	165	55	20.202	2	0	1	0	8-10-12	bacillus	abundantly	0	moderately	0	0	0	0	0	0	0	norm
13	1994	27	171	62.1	21.2373	0	0	0	0	sporadic	bacillus	1-2-4	0	0	0	0	0	0	0	0	0	norm
15	1981	40	176	95.5	30.8303	5	2	0	0	sporadic	bacillus	15-20	0	0	0	0	0	0	abundantly	0	0	norm
17	1991	30	169	88	30.8112	1	0	1	0	sporadic	undefined	10-15	0	0	0	10*3	0	0	0	0	0	norm
18	1990	31	156	59.6	24.4905	2	0	0	0	sporadic	bacillus	5-10	0	0	0	0	0	0	0	0	0	norm
19	1982	39	166	63	22.8625	1	1	1	0	sporadic	undefined	10-12	0	0	0	0	0	abundantly	0	0	0	norm
20	1985	36	170	68	23.5294	2	2	0	0	sporadic	bacillus	10-14	0	0	sporadic	0	0	0	0	0	0	inflammation
21	1987	34	170	88.5	30.6228	1	1	0	0	sporadic	bacillus	8-10-12	0	0	0	0	0	0	0	+	0	inflammation
22	1983	38	176	81	26.1493	2	1	0	0	sporadic	bacillus	8-10-12	abundantly	0	0	0	0	0	0	0	0	norm
23	1987	34	167	72	25.8166	1	0	0	0	sporadic	bacillus	6-8-10	0	0	0	0	0	0	0	0	0	norm
25	2000	21	163	53	19.9481	0	0	0	0	30-40	coccus	20-22	0	0	0	0	0	0	0	0	0	norm
27	1993	28	160	58	22.6562	1	0	0	0	20-25	coccus	15-20	0	0	0	0	0	0	0	0	0	moderate inflammation
28	1986	35	164	72	26.7698	0	0	0	0	4-6	bacillus	6-8-10	0	0	0	0	0	0	0	0	0	norm
